# Supplementary material for: Fingerprint Recognition Based on Molecular-Scale Conductance Response via Electrochemically Gated Quantum Tunnelling
Source: Sensors (Basel). 2026 May 5;26(9):2896. doi: 10.3390/s26092896 (PMC13165982; doi:10.3390/s26092896)
Supplement: Supplementary file 1 [file sensors-26-02896-s001.zip]

Archive with 1 entries (1 files):
- sensors-4230047-supplementary.pdf
